# Supplementary material for: Structural Design, Anticancer Evaluation, and Molecular Docking of Newly Synthesized Ni(II) Complexes with ONS-Donor Dithiocarbazate Ligands
Source: Molecules. 2024 Jun 10;29(12):2759. doi: 10.3390/molecules29122759 (PMC11206525; doi:10.3390/molecules29122759)
Supplement: Supplementary file 1 [file molecules-29-02759-s001.zip]

Archive with 1 entries (1 files):
- molecules-3036805-supplementary.pdf
